# Supplementary material for: Short-term safety outcomes of mastectomy and immediate prepectoral implant-based breast reconstruction: Pre-BRA prospective multicentre cohort study
Source: Br J Surg. 2022 Apr 5;109(6):530–8. doi: 10.1093/bjs/znac077 (PMC10364707; doi:10.1093/bjs/znac077)
Supplement: znac077_Supplementary_Data [file znac077_supplementary_data.zip]

Archive with 2 entries (2 files):
- STROBE_checklist.docx
- Supplementary_material.docx
